# Supplementary material for: Prevalence of Various Vaccine Candidate Proteins in Clinical Isolates of Streptococcus pneumoniae: Characterization of the Novel Pht Fusion Proteins PhtA/B and PhtA/D
Source: Pathogens. 2019 Sep 24;8(4):162. doi: 10.3390/pathogens8040162 (PMC6963846; doi:10.3390/pathogens8040162)
Supplement: Supplementary file 1 [file pathogens-08-00162-s001.zip]

Archive with 6 entries (6 files):
- Sup.R1/Fig S1. PhtAB.docx
- Sup.R1/Fig S2. PhtAD.docx
- Sup.R1/Fig S3. Epitope regions.docx
- Sup.R1/Table S1. resistance.xlsx
- Sup.R1/Table S2. identity.xlsx
- Sup.R1/Table S3. GenBank no..xlsx
