# Supplementary material for: Prevalence of Various Vaccine Candidate Proteins in Clinical Isolates of Streptococcus pneumoniae: Characterization of the Novel Pht Fusion Proteins PhtA/B and PhtA/D
Source: Pathogens. 2019 Sep 24;8(4):162. doi: 10.3390/pathogens8040162 (PMC6963846; doi:10.3390/pathogens8040162)
Supplement: Supplementary file 1 [file pathogens-08-00162-s001.zip › Sup.R1/Table S1. resistance.xlsx]

## Sheet: Table2 
	Table S1. Resistance gene profiles and antimicrobial susceptibility of the 57 isolates among individual serotypes.
			Serotype (no. of isolates)	Number of isolates														Percentage of intermediate resistance (I), resistance (R), and MDR in each serotypea
		Vaccine type		PBP genotypes							Macrolide resistance genes					TET resistance gene, tet(M)		PEN	ERY	TET	CLI	SXT	CRO	CEC	IPM	LVX	VCM	MDRa
				gPSSP	gPISP (1a)	gPISP (2x)	gPISP (1a+2x)	gPISP (2x+2b)	gPRSP		erm(B)	mef(A/E)	erm(B)+ mef(A/E)	None				I/R	I/R	I/R	I/R	I/R	I/R	I/R	I/R	I/R	I/R
		PCV13 serotype	3 (5)	0	0	5	0	0	0		5	0	0	0		5		0/0	0/100	0/80.0	20.0/20.0	0/0	0/0	0/0	0/0	0/0	0/0	20
			6A (2)	0	0	1	0	0	1		1	1	0	0		2		50.0/0	0/100	0/100	0/50.0	50.0/50.0	0/0	0/50.0	0/0	0/0	0/0	100
			19F (2)	0	0	0	1	0	1		2	0	0	0		2		100/0	0/100	0/50	0/50	100/0	0/0	0/100	0/0	0/0	0/0	50
			6B (2)	0	0	1	0	0	1		2	0	0	0		2		50.0/0	0/100	0/100	0/100	100/0	0/0	0/50.0	0/0	0/0	0/0	100
		PPSV23 serotype	10A (2)	1	0	1	0	0	0		2	0	0	0		2		0/0	0/50	0/50	0/0	0/0	0/0	0/0	0/0	0/0	0/0	0
		(except PCV13 serotype)	11A/11D (2)	1	0	0	1	0	0		0	1	1	0		2		0/0	0/100	0/100	0/0	50.0/0	0/0	0/50.0	0/0	0/0	0/0	50
			12F (1)	0	0	1	0	0	0		1	0	0	0		1		0/0	0/100	0/100	0/100	0/100	0/0	0/0	0/0	0/0	0/0	100
			14 (2)b	0	0	0	2	0	0		2	0	0	0		2		0/0	0/100	0/100	0/100	50.0/0	0/0	0/50.0	0/0	0/50.0	0/0	100
			15B (4)	0	0	4	0	0	0		4	0	0	0		4		0/0	0/100	0/100	0/100	25.0/0	0/0	0/0	0/0	0/0	0/0	100
			22F/22A (4)	0	0	4	0	0	0		4	0	0	0		4		0/0	0/100	0/100	0/100	0/0	0/0	0/0	0/0	0/0	0/0	100
			33F (1)	1	0	0	0	0	0		1	0	0	0		1		0/0	0/100	0/100	0/100	0/0	0/0	0/0	0/0	0/0	0/0	100
		Non-vaccine	6C (5)	0	0	0	0	3	2		1	4	0	0		4		60.0/20.0	0/80.0	0/80.0	0/0	100/0	0/0	0/20.0	0/0	0/0	0/0	20
		serotype	6E (1)	0	0	0	0	0	1		1	0	0	0		1		100/0	0/100	0/100	0/100	0/100	0/0	0/100	0/0	0/0	0/0	100
			15A (8)b	0	1	0	1	0	6		8	0	0	0		8	0	87.5/12.5	0/100	0/87.5	0/62.5	62.5/12.5	12.5/0	0/75.0	0/12.5	0/25.0	0/0	87.5
			15C (2)	0	0	2	0	0	0		2	0	0	0		2		0/0	0/100	0/100	0/100	0/0	0/0	0/0	0/0	0/0	0/0	100
			23A (2)	0	0	0	1	1	0		2	0	0	0		2		100/0	0/100	0/100	0/100	0/0	0/0	0/100	0/0	0/0	0/0	100
			24F (2)	2	0	0	0	0	0		2	0	0	0		2		0/0	0/100	0/100	0/100	50.0/50.0	0/0	0/0	0/0	0/0	0/0	100
			31 (1)	1	0	0	0	0	0		0	0	0	1		0		0/0	0/0	0/0	0/0	100/0	0/0	0/0	0/0	0/0	0/0	0
			34 (2)	0	0	2	0	0	0		0	1	0	1		1		0/0	0/50.0	0/50.0	0/0	50.0/0	0/0	0/0	0/0	0/0	0/0	50
			35B (5)	0	0	2	0	0	3		2	3	0	0		5		60.0/0	0/100	0/100	0/40.0	40.0/20.0	0/0	0/60.0	0/0	0/0	0/0	100
			37 (2)	2	0	0	0	0	0		1	0	0	1		1		0/0	0/50.0	0/50.0	0/50.0	0/0	0/0	0/0	0/0	0/0	0/0	50
		Total no. of isolates (57)		8	1	23	6	4	15		43	10	1	3		53		20/2	0/52	0/49	1/32	23/6	1/0	0/19	0/1	0/30	0/0	40
			(rate; %)	-14	-1.6	-40.4	-10.5	-7	-26.3		-75.4	-17.5	-1.6	-5.3		-93		(35.1/3.5)	(0/91.2)	(0/86.0)	(1.8/56.1)	(40.4/10.5)	(1.8/0)	(0/33.3)	(0/1.8)	(0/5.3)	(0/0)	-70.2
	a The CLSI provides breakpoints as follows; PEN (I=0.12-1 μg/mL, R ≥2 μg/mL), ERY (I=0.5 μg/mL, R ≥1 μg/mL), TET (I=2 μg/mL, R ≥4 μg/mL), CLI (I=0.5 μg/mL, R ≥1 μg/mL), SXT (I=1/19-2/38 μg/mL, R ≥4/76 μg/mL), CRO (I=2 μg/mL, R ≥4 μg/mL), CEC (I=2 μg/mL, R ≥4 μg/mL), IPM (I=0.25-0.5 μg/mL, R ≥1 μg/mL), LVX (I=4 μg/mL, R ≥8 μg/mL), and VAN (S ≤1 μg/mL). Multidrug resistance (MDR) is defined as resi…
	bLVX-resistant isolates of serotypes 14 (n=1) and 15A (n=2) had mutations within the QRDRs: isolate SP228 (serotype15A/ST14602), gyrA (S81F and S114G), parC (S79R), and parE (I460V); isolate SP239 (serotype15A/ST63), gyrA (S81F), parC(S79R), and parE (I460V); isolate SP273 (serotype14/ST2922), gyrA (E85K) and parC (S51F).
