# Supplementary material for: Prevalence of Various Vaccine Candidate Proteins in Clinical Isolates of Streptococcus pneumoniae: Characterization of the Novel Pht Fusion Proteins PhtA/B and PhtA/D
Source: Pathogens. 2019 Sep 24;8(4):162. doi: 10.3390/pathogens8040162 (PMC6963846; doi:10.3390/pathogens8040162)
Supplement: Supplementary file 1 [file pathogens-08-00162-s001.zip › Sup.R1/Table S2. identity.xlsx]

## Sheet: Sheet1
	Table S2. Percent identity matrix based on nucleotide (upper right) and amino acid (lower left) sequences of phtA, phtB, phtD, phtE and pht fusion types.
			pht type	Strainc	phtA		phtB				phtD			phtA/B					phtA/D				phtE
					1		2	3	4		5	6		7	8	9	10		11	12	13		14
		1	phtA	AF291695			70.4	70.3	70.5		69.8	69.2		79.9	80.1	81.2	79.8		79.7	79	78.1		58.1
		2	phtB	AF318954	69.5			99.4	99		92.6	92.6		87.7	89.1	89.4	87.7		84.5	83.7	84.9		60
		3		SP207 (37)	70.1		98.4		99.4		93	92.9		87.6	89.1	89.6	87.7		84.6	83.8	85		59.9
		4		SP284 (35B)	70.3		98.3	99			92.7	92.7		87.6	89.1	89.7	87.7		84.9	84	85.4		60
		5	phtD	AF318955	69.7		90.3	91.2	91.7			96.4		83.8	83.9	84.3	83.7		89.4	90	89.9		60.5
		6		KP127692	68.3		90.8	91.5	92.2		95.6			82.6	83.5	83.8	82.4		89.1	88.1	89.3		60.7
		7	phtA/Ba	SP224 (6B)	79.7		87.9	88	88.2		82.9	82.2			96.6	97	98.4		92.5	92.1	92.3		59.8
		8		SP253 (12F)	79		87.3	87.9	88.3		82.7	82.1		98.2		98.2	96.7		92.9	92.4	93.8		60.2
		9		SP272 (34)	80.3		87.6	88.2	88.8		83.3	82.3		98.7	98.1		97.4		94.6	93.2	92.8		59.8
		10		SP277 (3)	79.4		87.9	88.3	88.5		83.4	82.4		98.4	98	98.3			92.6	93	92.4		59.6
		11	phtA/Db	SP237 (15B)	78.2		82.2	82.7	83.6		90.7	88.1		91.1	90.3	91.4	92			97.9	97.6		60.2
		12		SP259 (19F)	78.2		82.2	82.7	83.6		90.7	88.1		91.1	90.3	91.4	92		100		97.7		60.4
		13		SP284 (35B)	77.3		83.5	84.1	84.9		90	89.5		91.4	91.9	91.7	92		97.7	97.7			60.3
		14	phtE	AF318956	41.8		40.1	41.1	41.1		41.5	42.1		42.3	42.4	42.3	42.5		42.8	42.8	42.2
	aphtA/B, fusion type of phtA and phtB.
	bphtA/D, fusion type of phtA and phtD. phtA/D type of SP257 was identical to that of SP237, and was therefore omitted in this table.
	cThe serotype of each isolate is indicated in parenthesis.
