# Supplementary material for: Prevalence of Various Vaccine Candidate Proteins in Clinical Isolates of Streptococcus pneumoniae: Characterization of the Novel Pht Fusion Proteins PhtA/B and PhtA/D
Source: Pathogens. 2019 Sep 24;8(4):162. doi: 10.3390/pathogens8040162 (PMC6963846; doi:10.3390/pathogens8040162)
Supplement: Supplementary file 1 [file pathogens-08-00162-s001.zip › Sup.R1/Table S3. GenBank no..xlsx]

## Sheet: Sheet1
		Table S3. GenBank accession numbers assigned for phtA/B, phtA/D, and phtB genes of representative pneumococcal isolates analyzed in the present study.
		Pht type	Strain ID	Serotype	ST	Accession Number
		PhtA/B	SP224	6B	14601	MN206792
			SP253	12F	4846	MN206793
			SP272	34	3116	MN206794
			SP277	3	180	MN206795
		PhtA/D	SP237	15B	199	MN206796
			SP257	15B	199	MN206797
			SP259	19F	236	MN206798
			SP284	35B	558	MN206799
		PhtB	SP207	37	447	MN206800
			SP208	23A	338	MN206801
			SP229	37	7970	MN206802
			SP275	6C	5832	MN206803
			SP284	35B	558	MN206804
